# Supplementary material for: Paleozoic diversification of terrestrial chitin-degrading bacterial lineages
Source: BMC Evol Biol. 2019 Jan 28;19:34. doi: 10.1186/s12862-019-1357-8 (PMC6348609; doi:10.1186/s12862-019-1357-8)
Supplement: Supplementary file 4 — Table S2. Extended Table 2 of all results and parameters tested. Prior and posterior divergence time estimates calculated under all model assumptions described in Table 1. Divergence date ranges are given in Ma. (XLSX 12 kb) [file 12862_2019_1357_MOESM4_ESM.xlsx]

## Sheet: Sheet1
		Calibration Parameters				Prior: Uniform; Relaxed Clock Model : Lognormal Autocorrelated
Node	Node ID	cal 1	cal 2	cal 3	cal 4	1		1p		2		2p		3		3p		4		4p
Root	1	1145-738	1145-738	1145-738	1145-738	814	(738-883)	817	(739-879)	770	(738-819)	767	(738-807)	817	(739-884)	818	(745-888)	771	(738-813)	766	(738-804)
Dikarya (AB Split)	5	830-518	830-518	830-405	830-405	760	(694-830)	764	(698-826)	718	(677-762)	713	(680-749)	763	(697-829)	766	(701-830)	719	(682-762)	713	(682-751)
Ascomycota	6		715-408		715-408	651	(580-728)	680	(607-739)	608	(552-659)	634	(601-679)	656	(590-731)	683	(614-748)	613	(561-659)	635	(598-677)
Basidiomycota	70		655-400		655-400	674	(602-749)	686	(606-749)	632	(597-655)	632	(603-655)	677	(607-754)	692	(618-755)	631	(599-655)	633	(606-655)
		Calibration Parameters				Prior: Uniform; Relaxed Clock Model: Uncorrelated Gamma
Node	Node ID	cal 1	cal 2	cal 3	cal 4	5		5p		6		6p		7		7p		8		8p
Root	1	1145-738	1145-738	1145-738	1145-738	800	(738-854)	845	(748-917)	787	(738-837)	814	(742-909)	800	(738-853)	811	(752-886)	791	(738-845)	805	(750-865)
Dikarya (AB Split)	5	830-518	830-518	830-405	830-405	775	(717-829)	763	(687-829)	766	(720-828)	739	(676-824)	775	(720-830)	755	(691-823)	767	(716-825)	733	(672-790)
Ascomycota	6		715-408		715-408	559	(481-630)	590	(509-684)	550	(480-618)	556	(477-621)	560	(484-637)	577	(523-654)	551	(479-622)	567	(514-642)
Basidiomycota	70		655-400		655-400	628	(559-698)	640	(568-717)	613	(566-655)	609	(544-653)	626	(554-687)	634	(564-706)	612	(563-655)	608	(556-647)
		Calibration Parameters				Prior: Birth-Death; Relaxed Clock Model: Uncorrelated Gamma
Node	Node ID	cal 1	cal 2	cal 3	cal 4	9		9p		10		10p		11		11p		12		12p
Root	1	1145-738	1145-738	1145-738	1145-738	1026	(891-1146)	1025	(889-1146)	1071	(968-1146)	1024	(893-1143)	1007	(872-1145)	1017	(864-1139)	1062	(956-1146)	1065	(956-1145)
Dikarya (AB Split)	5	830-518	830-518	830-405	830-405	781	(700-830)	759	(655-829)	798	(745-830)	770	(687-830)	781	(686-830)	760	(656-829)	798	(745-830)	772	(682-829)
Ascomycota	6		715-408		715-408	366	(267-457)	454	(359-565)	428	(408-472)	441	(408-484)	366	(276-447)	456	(345-561)	429	(408-468)	443	(408-504)
Basidiomycota	70		655-400		655-400	456	(349-572)	535	(433-630)	494	(400-572)	550	(466-633)	462	(369-570)	534	(422-627)	495	(403-578)	544	(456-635)
		Calibration Parameters				Prior: Birth-Death; Relaxed Clock Model: Lognormal Autocorrelated
Node	Node ID	cal 1	cal 2	cal 3	cal 4	13		13p		14		14p		15		15p		16		16p
Root	1	1145-738	1145-738	1145-738	1145-738	990	(830-1141)	926	(776-1066)	1035	(890-1146)	959	(794-1117)	965	(796-1131)	1003	(835-1146)	1031	(879-1146)	925	(754-1049)
Dikarya (AB Split)	5	830-518	830-518	830-405	830-405	769	(673-830)	765	(661-830)	744	(633-830)	761	(661-829)	760	(648-830)	749	(617-830)	751	(649-830)	758	(660-829)
Ascomycota	6		715-408		715-408	494	(391-592)	580	(457-669)	480	(409-561)	566	(470-659)	510	(397-616)	548	(425-656)	483	(408-563)	578	(484-654)
Basidiomycota	70		655-400		655-400	550	(443-650)	598	(484-679)	548	(441-648)	581	(495-655)	560	(430-674)	572	(446-682)	541	(440-655)	586	(498-655)
